# Supplementary material for: Barriers and enablers to addressing smoking, nutrition, alcohol consumption, physical activity and gestational weight gain (SNAP-W) as part of antenatal care: A mixed methods systematic review
Source: Implement Sci Commun. 2024 Oct 9;5:112. doi: 10.1186/s43058-024-00655-z (PMC11462853; doi:10.1186/s43058-024-00655-z)
Supplement: Supplementary file 4 — Supplementary Material 4. [file 43058_2024_655_MOESM4_ESM.xlsx]

## Sheet: Sheet1
	Additional file 4. Study quality assessment
	MMAT Question - Qualitative Studies	Asefa 2020	Bar-Zeev 2019	Beulen 2021	Chang 2013	Cheyney 2010	Christenson 2018	Colomar 2015	DeVivo 2019	DeWilde 2015	DiStefano 2021	Doi 2014	Everett 2005	Fieldwick 2014	Hasted 2016	Herberts 2012	Kalamkarian 2022	Lindqvist 2014	Longman 2018	Morris 2017	Murray-Davis 2020	O'Connell 2014	Reeks 2020	Scholin 2021	Stotland 2010	Van der Pligt 2011	Walker 2019	Willcox 2012	Total (Percentage) Studies Meeting Item
	S1. Are there clear research questions?	Y	Y	Y	Y	Y	Y	Y	Y	Y	Y	Y	Y	Y	Y	Y	Y	Y	Y	Y	Y	Y	Y	Y	Y	Y	Y	Y	1
	S2. Do the collected data allow to address the research questions?	Y	Y	Y	Y	Y	Y	Y	Y	Y	Y	Y	Y	Y	Y	Y	Y	Y	Y	Y	Y	Y	Y	Y	Y	Y	Y	Y	1
	1.1. Is the qualitative approach appropriate to answer the research question?	Y	CT	Y	CT	N	CT	CT	Y	CT	N	CT	CT	CT	CT	Y	Y	CT	CT	CT	N	Y	CT	CT	CT	Y	Y	Y	0.33
	1.2. Are the qualitative data collection methods adequate to address the research question?	Y	Y	Y	CT	CT	Y	Y	Y	CT	N	Y	CT	Y	CT	Y	Y	Y	Y	Y	Y	CT	CT	Y	Y	Y	Y	Y	0.7
	1.3. Are the findings adequately derived from the data?	Y	Y	Y	Y	N	CT	Y	Y	CT	Y	Y	CT	Y	CT	CT	Y	Y	Y	Y	Y	CT	Y	Y	Y	Y	Y	Y	0.74
	1.4. Is the interpretation of results sufficiently substantiated by data?	Y	Y	Y	Y	CT	Y	N	Y	CT	N	Y	N	Y	Y	N	Y	Y	Y	Y	Y	CT	Y	CT	CT	Y	Y	Y	0.67
	1.5. Is there coherence between qualitative data sources, collection, analysis and interpretation?	Y	Y	Y	Y	N	Y	N	Y	N	N	Y	CT	Y	N	N	Y	Y	Y	Y	Y	N	Y	CT	CT	CT	Y	Y	0.59
	Total (Percentage) of items met by study	1	0.86	1	0.71	0.29	0.71	0.57	1	0.29	0.43	0.86	0.29	0.86	0.43	0.57	1	0.86	0.86	0.86	0.86	0.43	0.71	0.57	0.57	0.86	1	1		Mode	Median	Mean	Range
	Total number of criteria met by study	5	4	5	3	0	3	2	5	0	1	4	0	4	1	2	5	4	4	4	4	1	3	2	2	4	5	5		4	4	3.03704	0-5
	MMAT Question - Quantitative Studies	Abatemarco et al. 2007	Anderson et al. 2010	Bar Zeev et al. 2017	Beenstock et al. 2012	Chiodo et al. 2019	Coleman-Cowger et al. 2014	Doherty et al. 2018	Fieldwick et al 2019	Gould et al. 2020	Grimley et al 2001	Hartmann et al 2007	Holmqvist et al. 2010	Hopman et al. 2019	Jordan et al. 2006	Passay et al. 2020	Price et al. 2006	Price et al. 2006b	Smith et al. 2021	Thyrian et al. 2006	Timmermann et al. 2017	Wangberg 2015	Total (Percentage) Studies Meeting Item
	S1. Are there clear research questions?	Y	Y	Y	Y	Y	Y	Y	Y	Y	Y	Y	Y	Y	Y	Y	Y	Y	Y	Y	Y	Y	1
	S2. Do the collected data allow to address the research questions?	Y	Y	Y	Y	Y	Y	Y	Y	Y	Y	Y	Y	Y	Y	Y	Y	Y	Y	Y	Y	Y	1
	4.1 Is the sampling strategy relevant to address the research question?	Y	CT	Y	CT	Y	Y	Y	Y	Y	Y	Y	Y	Y	Y	Y	Y	Y	N	Y	Y	Y	0.86
	4.2 Is the sample representative of the target population?	CT	Y	CT	CT	Y	CT	Y	N	CT	CT	CT	CT	Y	CT	CT	CT	CT	CT	CT	CT	CT	0.19
	4.3 Are the measurements appropriate?	CT	CT	Y	Y	CT	CT	Y	N	CT	Y	CT	CT	Y	CT	Y	CT	CT	Y	CT	CT	Y	0.38
	4.4 Is the risk of nonresponse bias low?	Y	N	N	N	N	N	N	N	N	N	Y	N	N	N	N	N	N	N	Y	N	N	0.14
	4.5 Is the statistical analysis appropriate to answer the research question?	Y	Y	Y	Y	Y	Y	Y	CT	Y	Y	Y	Y	Y	Y	Y	Y	Y	Y	Y	Y	Y	0.95
	Total (Percentage) of items met by study	0.71	0.57	0.71	0.57	0.71	0.57	0.86	0.43	0.57	0.71	0.71	0.57	0.86	0.57	0.71	0.57	0.57	0.57	0.71	0.57	0.71		Mode	Median	Mean	Range
	Total number of criteria met by study	3	2	3	2	3	2	4	1	2	3	3	2	4	2	3	2	2	2	3	2	3		2	2	2.52381	1-4
